# Supplementary material for: Location Has Prognostic Impact on the Outcome of Colorectal Mucinous Adenocarcinomas
Source: Cancers (Basel). 2023 Dec 28;16(1):147. doi: 10.3390/cancers16010147 (PMC10778219; doi:10.3390/cancers16010147)
Supplement: Supplementary file 1 [file cancers-16-00147-s001.zip]

Archive with 1 entries (1 files):
- cancers-2761263-supplementary.pdf
